# Supplementary material for: Bioengineered exosome-mRNA hybrids: a breakthrough in targeted miRNA delivery for diabetic kidney fibrosis therapy
Source: Front Bioeng Biotechnol. 2026 Mar 2;14:1709588. doi: 10.3389/fbioe.2026.1709588 (PMC12989603; doi:10.3389/fbioe.2026.1709588)
Supplement: Supplementary file 1 [file DataSheet3.zip]

Archive with 9 entries (8 files):
- original images of figure 4/
- original images of figure 4/图4B-1.png
- original images of figure 4/图4B-2.png
- original images of figure 4/图4G-1 (1).jpg
- original images of figure 4/图4G-1 (2).jpg
- original images of figure 4/图4G-2 (1).jpg
- original images of figure 4/图4G-2 (2).jpg
- original images of figure 4/图4G-3 (1).jpg
- original images of figure 4/图4G-3 (2).jpg
