# Supplementary material for: Bioengineered exosome-mRNA hybrids: a breakthrough in targeted miRNA delivery for diabetic kidney fibrosis therapy
Source: Front Bioeng Biotechnol. 2026 Mar 2;14:1709588. doi: 10.3389/fbioe.2026.1709588 (PMC12989603; doi:10.3389/fbioe.2026.1709588)
Supplement: Supplementary file 3 [file DataSheet4.zip]

Archive with 11 entries (10 files):
- original images of figure 5/
- original images of figure 5/图5E-1-1(Heart).jpg
- original images of figure 5/图5E-1-2(Liver).jpg
- original images of figure 5/图5E-1-3(Spleen).jpg
- original images of figure 5/图5E-1-4(Lung).jpg
- original images of figure 5/图5E-1-5(Kidney).jpg
- original images of figure 5/图5E-2-1(Heart).jpg
- original images of figure 5/图5E-2-2(Liver).jpg
- original images of figure 5/图5E-2-3(Spleen).jpg
- original images of figure 5/图5E-2-4(Lung).jpg
- original images of figure 5/图5E-2-5(Kidney).jpg
