# Supplementary material for: Bioengineered exosome-mRNA hybrids: a breakthrough in targeted miRNA delivery for diabetic kidney fibrosis therapy
Source: Front Bioeng Biotechnol. 2026 Mar 2;14:1709588. doi: 10.3389/fbioe.2026.1709588 (PMC12989603; doi:10.3389/fbioe.2026.1709588)
Supplement: Supplementary file 4 [file DataSheet1.zip]

Archive with 12 entries (11 files):
- original images of figure 2/
- original images of figure 2/图2B-1.jpg
- original images of figure 2/图2B-2.jpg
- original images of figure 2/图2B-3.jpg
- original images of figure 2/图2B-4.jpg
- original images of figure 2/图2C-1.jpg
- original images of figure 2/图2C-2.jpg
- original images of figure 2/图2C-3.jpg
- original images of figure 2/图2C-4.jpg
- original images of figure 2/图2G-1.jpg
- original images of figure 2/图2G-2.jpg
- original images of figure 2/图2G-3.jpg
