# Supplementary material for: Bioengineered exosome-mRNA hybrids: a breakthrough in targeted miRNA delivery for diabetic kidney fibrosis therapy
Source: Front Bioeng Biotechnol. 2026 Mar 2;14:1709588. doi: 10.3389/fbioe.2026.1709588 (PMC12989603; doi:10.3389/fbioe.2026.1709588)
Supplement: Supplementary file 5 [file DataSheet6.zip]

Archive with 12 entries (11 files):
- original images of figure 7/
- original images of figure 7/图7B-1.jpg
- original images of figure 7/图7B-2.jpg
- original images of figure 7/图7B-3.jpg
- original images of figure 7/图7B-4.jpg
- original images of figure 7/图7D-1.jpg
- original images of figure 7/图7D-2.jpg
- original images of figure 7/图7D-3.jpg
- original images of figure 7/图7D-4.jpg
- original images of figure 7/图7J-1.jpg
- original images of figure 7/图7J-2.jpg
- original images of figure 7/图7J-3.jpg
