# Supplementary material for: Bioengineered exosome-mRNA hybrids: a breakthrough in targeted miRNA delivery for diabetic kidney fibrosis therapy
Source: Front Bioeng Biotechnol. 2026 Mar 2;14:1709588. doi: 10.3389/fbioe.2026.1709588 (PMC12989603; doi:10.3389/fbioe.2026.1709588)
Supplement: Supplementary file 6 [file DataSheet2.zip]

Archive with 45 entries (44 files):
- original images of figure 3/
- original images of figure 3/图3B-1.jpg
- original images of figure 3/图3B-2.jpg
- original images of figure 3/图3B-3.jpg
- original images of figure 3/图3B-4.jpg
- original images of figure 3/图3E-1.jpg
- original images of figure 3/图3E-2.jpg
- original images of figure 3/图3E-3.jpg
- original images of figure 3/图3E-4.jpg
- original images of figure 3/图3F-1.jpg
- original images of figure 3/图3F-2.jpg
- original images of figure 3/图3F-3.jpg
- original images of figure 3/图3F-4.jpg
- original images of figure 3/图3H-1-1.jpg
- original images of figure 3/图3H-1-2.jpg
- original images of figure 3/图3H-1-3.jpg
- original images of figure 3/图3H-1-4.jpg
- original images of figure 3/图3H-2-1.jpg
- original images of figure 3/图3H-2-2.jpg
- original images of figure 3/图3H-2-3.jpg
- original images of figure 3/图3H-2-4.jpg
- original images of figure 3/图3I-1-1(PARP1).jpg
- original images of figure 3/图3I-1-2(Synaptopodin).jpg
- original images of figure 3/图3I-1-3(Merge).jpg
- original images of figure 3/图3I-2-1(PARP1).jpg
- original images of figure 3/图3I-2-2(Synaptopodin).jpg
- original images of figure 3/图3I-2-3(Merge).jpg
- original images of figure 3/图3I-3-1(PARP1).jpg
- original images of figure 3/图3I-3-2(Synaptopodin).jpg
- original images of figure 3/图3I-3-3(Merge).jpg
- original images of figure 3/图3I-4-1(PARP1).jpg
- original images of figure 3/图3I-4-2(Synaptopodin).jpg
- original images of figure 3/图3I-4-3(Merge).jpg
- original images of figure 3/图3J-1-1(Tunel).jpg
- original images of figure 3/图3J-1-2(DAPI).jpg
- original images of figure 3/图3J-1-3(Merge).jpg
- original images of figure 3/图3J-2-1(Tunel).jpg
- original images of figure 3/图3J-2-2(DAPI).jpg
- original images of figure 3/图3J-2-3(Merge).jpg
- original images of figure 3/图3J-3-1(Tunel).jpg
- original images of figure 3/图3J-3-2(DAPI).jpg
- original images of figure 3/图3J-3-3(Merge).jpg
- original images of figure 3/图3J-4-1(Tunel).jpg
- original images of figure 3/图3J-4-2(DAPI).jpg
- original images of figure 3/图3J-4-3(Merge).jpg
